# Supplementary material for: MRI-Based Model for Personalizing Neoadjuvant Treatment in Breast Cancer
Source: Tomography. 2025 Feb 27;11(3):26. doi: 10.3390/tomography11030026 (PMC11946387; doi:10.3390/tomography11030026)
Supplement: Supplementary file 1 [file tomography-11-00026-s001.zip]

Archive with 1 entries (1 files):
- tomography-3353579-supplementary.pdf
